# Supplementary material for: A geopolitical turning point? Enlargement discourse after the Russian invasion of Ukraine
Source: Eur Union Polit. 2025 Aug 21;26(4):689–713. doi: 10.1177/14651165251367355 (PMC12619659; doi:10.1177/14651165251367355)
Supplement: sj-zip-2-eup-10.1177_14651165251367355 - Supplemental material for A geopolitical turning point? Enlargement discourse after the Russian invasion of Ukraine [file sj-zip-2-eup-10.1177_14651165251367355.zip › Hunter_code/EUP, Rep Files, July 2025 - Figures.R]

#A Geopolitical Turning Point? Enlargement Discourse after the Russian Invasion of Ukraine (FIGURES)

#Load in the relevant packages and data 

library(ggplot2)
library(cowplot)
library(dplyr)
library(quanteda)
library(readxl)
library(lubridate)

load("enlargement.discourse.replication.EUP.July25.RData")


#Figure1

labels_fig1$country <- factor(labels_fig1$country, levels = c("Ukraine", "EaP (Mold/Georg)", "EaP (Other)", "Balkans", "Turkey"))

figure1 <- ggplot(by.candidate.country.final) +
  geom_bar(aes(x = invasion, y = counts, fill = position),
           position = "stack",
           stat = "identity") + scale_fill_manual(values = c("darkgreen", "darkolivegreen1", "darkred")) +
  facet_grid(~ country) + theme(plot.title = element_text(size=18, face="bold"),axis.text=element_text(size=16),
                                axis.title=element_text(size=18)) + theme(strip.text.x = element_text(size = 18, colour = "black")) + labs(title = "",
                                                                                                                                           x = "\n ",
                                                                                                                                           y = "Number of Enlargement Statements\n") + theme(axis.text.x = element_text(hjust = 1)) + theme(
                                                                                                                                             legend.text = element_text(size = 16),
                                                                                                                                             legend.title = element_text(size = 16)
                                                                                                                                           )


figure1.print <- figure1 +
  geom_text(
    data = labels_fig1,
    aes(x = invasion, y = counts, label = label, color = color),
    inherit.aes = FALSE,
    size = 5,
    fontface = "bold"
  ) +
  scale_color_identity()


ggsave("figure1.png", plot = figure1.print, width = 14, height = 9, units = "in", dpi = 300)


#Figure 2

country_colors <- c(
  "Turkey"      = "#B22222",  # Darker Red
  "Bosnia-H"    = "#3182BD",  # Medium Blue
  "FYR Macedonia" = "#2171B5",  # Darker Blue
  "Montenegro"  = "#08519C",  # Dark Blue
  "Serbia"      = "#08306B",  # Very Dark Blue
  "Kosovo"      = "#041F4A",  # Near Navy Blue
  "Albania"     = "#6497B1",  # Darker Light Blue
  "Belarus"     = "#C71585",  # Medium Violet-Red
  "Armenia"     = "#C2185B",  # Raspberry Pink
  "Azerbaidjan" = "#A50F15",  # Dark Crimson
  "Georgia"     = "#CB181D",  # Stronger Coral Red
  "Moldova"     = "#E34A33",  # Deeper Orange-Red
  "Ukraine"     = "#FFD700"   # Dark Goldenrod
)


# Ensure 'country' is factored in your custom order
country_order <- rev(c("Ukraine", "Moldova", "Georgia", "Azerbaidjan", "Armenia",
                       "Belarus", "Albania", "Kosovo", "Serbia", "Montenegro",
                       "FYR Macedonia", "Bosnia-H", "Turkey"))
candidates.most.discussed$country <- factor(candidates.most.discussed$country, levels = country_order)

# Ensure 'invasion_status' is ordered
candidates.most.discussed$invasion_status <- factor(candidates.most.discussed$invasion_status, levels = c("Before Invasion", "After Invasion"))


figure2 <- ggplot(candidates.most.discussed, aes(x = invasion_status, y = statement_count, fill = country)) + 
  geom_bar(stat = "identity") + 
  labs(x = "", y = "Number of Enlargement Statements\n", title = "") + 
  theme_minimal() + 
  scale_fill_manual(values = country_colors) + 
  theme(
    legend.position = "none",                 # ← this hides the legend
    axis.text.x = element_text(size = 14),
    axis.text.y = element_text(size = 14),
    axis.title.y = element_text(size = 14)
  )


figure2.print <-figure2 +
  geom_text(
    data = labels_fig2,
    aes(x = invasion_status, y = statement_count, label = label),
    inherit.aes = FALSE,
    color = "white",
    size = 5,
    fontface = "bold"
  )


ggsave("figure2.png", plot = figure2.print, width = 8, height = 10, units = "in", dpi = 300, bg = "white")


#Figure 3

labels_fig3$party <- factor(labels_fig3$party , levels = c("GUE - NGL", "Greens-EFA", "S&D", "RE", "EPP", "ECR", "ID"))


figure3 <- ggplot(by.party.final) +
  geom_bar(aes(x = invasion, y = counts, fill = position),
           position = "stack",
           stat = "identity") + scale_fill_manual(values = c("darkgreen", "darkolivegreen1", "darkred")) +
  facet_grid(~ party) + theme(plot.title = element_text(size=14, face="bold"),axis.text=element_text(size=12),
                              axis.title=element_text(size=14)) + theme(strip.text.x = element_text(size = 14, colour = "black")) + labs(title = "",
                                                                                                                                         x = "\n ",
                                                                                                                                         y = "Number of Enlargement Statements\n") + theme(axis.text.x = element_text(hjust = 1)) + theme(
                                                                                                                                           legend.text = element_text(size = 12),
                                                                                                                                           legend.title = element_text(size = 12)
                                                                                                                                         )

figure3.print <- figure3 +
  geom_text(
    data = labels_fig3,
    aes(x = invasion, y = counts, label = label, color = color),
    inherit.aes = FALSE,
    size = 5,
    fontface = "bold"
  ) +
  scale_color_identity()


ggsave("figure3.png", plot = figure3.print, width = 11, height = 8, units = "in", dpi = 300)


#Figure 4


#CEE vs. Rest for Ukraine


figure4.ukraine <- ggplot(by.region.final.ukraine) +
  geom_bar(aes(x = invasion, y = counts, fill = position),
           position = "stack",
           stat = "identity") + scale_fill_manual(values = c("darkgreen", "darkolivegreen1", "darkred")) +
  facet_grid(~ region) + theme(plot.title = element_text(size=14, face="bold"),axis.text=element_text(size=12),
                               axis.title=element_text(size=14)) + theme(strip.text.x = element_text(size = 14, colour = "black")) + labs(title = "Statements on Ukraine\n",
                                                                                                                                          x = "\n ",
                                                                                                                                          y = "Number of Statements\n") + theme(axis.text.x = element_text(hjust = 1)) + theme(
                                                                                                                                            legend.text = element_text(size = 12),
                                                                                                                                            legend.title = element_text(size = 12), legend.position = "none" 
                                                                                                                                          ) + ylim(-10, 275)

figure4.1 <- figure4.ukraine +
  geom_text(
    data = labels_fig4_1,
    aes(x = invasion, y = counts, label = label, color = color),
    inherit.aes = FALSE,
    size = 5,
    fontface = "bold"
  ) +
  scale_color_identity()


#CEE vs. Rest for easternpartnership


figure4.ep <- ggplot(by.region.final.eastern.partnership) +
  geom_bar(aes(x = invasion, y = counts, fill = position),
           position = "stack",
           stat = "identity") + scale_fill_manual(values = c("darkgreen", "darkolivegreen1", "darkred")) +
  facet_grid(~ region) + theme(plot.title = element_text(size=14, face="bold"),axis.text=element_text(size=12),
                               axis.title=element_text(size=14)) + theme(strip.text.x = element_text(size = 14, colour = "black")) + labs(title = "Statements on Eastern Partnership\n",
                                                                                                                                          x = "\n ",
                                                                                                                                          y = "Number of Statements\n") + theme(axis.text.x = element_text(hjust = 1)) + theme(
                                                                                                                                            legend.text = element_text(size = 12),
                                                                                                                                            legend.title = element_text(size = 12), legend.position = "none"
                                                                                                                                          ) + ylim(-10, 275)

figure4.2 <- figure4.ep +
  geom_text(
    data = labels_fig4_2,
    aes(x = invasion, y = counts, label = label, color = color),
    inherit.aes = FALSE,
    size = 5,
    fontface = "bold"
  ) +
  scale_color_identity()


#CEE vs. Rest for Turkey

figure4.turkey <- ggplot(by.region.final.turkey) +
  geom_bar(aes(x = invasion, y = counts, fill = position),
           position = "stack",
           stat = "identity") + scale_fill_manual(values = c("darkgreen", "darkolivegreen1", "darkred")) +
  facet_grid(~ region) + theme(plot.title = element_text(size=14, face="bold"),axis.text=element_text(size=12),
                               axis.title=element_text(size=14)) + theme(strip.text.x = element_text(size = 14, colour = "black")) + labs(title = "Statements on Turkey\n",
                                                                                                                                          x = "\n ",
                                                                                                                                          y = "Number of Statements\n") + theme(axis.text.x = element_text(hjust = 1)) + theme(
                                                                                                                                            legend.text = element_text(size = 12),
                                                                                                                                            legend.title = element_text(size = 12), legend.position = "none" 
                                                                                                                                          ) + ylim(-10, 275)

figure4.3 <- figure4.turkey +
  geom_text(
    data = labels_fig4_3,
    aes(x = invasion, y = counts, label = label, color = color),
    inherit.aes = FALSE,
    size = 5,
    fontface = "bold"
  ) +
  scale_color_identity()


#CEE vs. Rest for balkans

figure4.balkans <- ggplot(by.region.final.balkans) +
  geom_bar(aes(x = invasion, y = counts, fill = position),
           position = "stack",
           stat = "identity") + scale_fill_manual(values = c("darkgreen", "darkolivegreen1", "darkred")) +
  facet_grid(~ region) + theme(plot.title = element_text(size=14, face="bold"),axis.text=element_text(size=12),
                               axis.title=element_text(size=14)) + theme(strip.text.x = element_text(size = 14, colour = "black")) + labs(title = "Statements on W. Balkans\n",
                                                                                                                                          x = "\n ",
                                                                                                                                          y = "Number of Statements\n") + theme(axis.text.x = element_text(hjust = 1)) + theme(
                                                                                                                                            legend.text = element_text(size = 12),
                                                                                                                                            legend.title = element_text(size = 12), legend.position = "none"
                                                                                                                                          ) + ylim(-10, 275)


figure4.4 <- figure4.balkans +
  geom_text(
    data = labels_fig4_4,
    aes(x = invasion, y = counts, label = label, color = color),
    inherit.aes = FALSE,
    size = 5,
    fontface = "bold"
  ) +
  scale_color_identity()


#Plot Grid for full figure 4

figure4.print <- plot_grid(figure4.1, figure4.2, figure4.3, figure4.4)

ggsave("figure4.png", plot = figure4.print, width = 9, height = 8, units = "in", dpi = 300)


#Appendix Figure A1

figure.appendix <- ggplot(by.region.final.total) +
  geom_bar(aes(x = invasion, y = counts, fill = position),
           position = "stack",
           stat = "identity") + scale_fill_manual(values = c("darkgreen", "darkolivegreen1", "darkred")) +
  facet_grid(~ region) + theme(plot.title = element_text(size=14, face="bold"),axis.text=element_text(size=12),
                               axis.title=element_text(size=14)) + theme(strip.text.x = element_text(size = 14, colour = "black")) + labs(title = "",
                                                                                                                                          x = "\n ",
                                                                                                                                          y = "Number of Enlargement Statements\n") + theme(axis.text.x = element_text(hjust = 1)) + theme(
                                                                                                                                            legend.text = element_text(size = 12),
                                                                                                                                            legend.title = element_text(size = 12)
                                                                                                                                          )

figureA1 <- figure.appendix +
  geom_text(
    data = labels_figa1,
    aes(x = invasion, y = counts, label = label, color = color),
    inherit.aes = FALSE,
    size = 5,
    fontface = "bold"
  ) +
  scale_color_identity()

ggsave("figureA1.png", plot = figureA1, width = 9, height = 7, units = "in", dpi = 300)


#Appendix Figure A2

figureA2 <- ggplot(by.member.final) + 
  geom_bar(aes(x = invasion, y = counts, fill = position), 
           position = "stack", 
           stat = "identity") +
  scale_fill_manual(values = c("darkgreen", "darkolivegreen1", "darkred")) +
  facet_wrap(~ member, ncol = 7) +
  theme(plot.title = element_text(size = 14, face = "bold"),
        axis.text = element_text(size = 12),
        axis.title = element_text(size = 14),
        strip.text = element_text(size = 14, colour = "black"),
        axis.text.x = element_text(hjust = 1),
        legend.text = element_text(size = 12),
        legend.title = element_text(size = 12)) +
  labs(title = "",
       x = "\n ",
       y = "Number of Enlargement Statements\n")


ggsave("figureA2.png", plot = figureA2, units = "in", width = 14, height = 9, dpi = 300)
