# Supplementary material for: A geopolitical turning point? Enlargement discourse after the Russian invasion of Ukraine
Source: Eur Union Polit. 2025 Aug 21;26(4):689–713. doi: 10.1177/14651165251367355 (PMC12619659; doi:10.1177/14651165251367355)
Supplement: sj-zip-2-eup-10.1177_14651165251367355 - Supplemental material for A geopolitical turning point? Enlargement discourse after the Russian invasion of Ukraine [file sj-zip-2-eup-10.1177_14651165251367355.zip › Hunter_code/EUP, Rep Files, July 2025 - Regression Models .R]

#A Geopolitical Turning Point? Enlargement Discourse after the Russian Invasion of Ukraine

#Load in the relevant data and packages

library(ggplot2)
library(cowplot)
library(dplyr)
library(quanteda)
library(readxl)
library(lubridate)
library(MASS)
library(glmmTMB)
library(rattle)
library(ordinal)
library(performance)

load("enlargement.discourse.replication.EUP.July25.RData")

#Table 2 and Table A2

table2.1 <- clmm(Pos.Reg ~ postinvasion + (1 | Name) + (1 | Party) , data = enlargement.regions)
table2.2 <- clmm(Pos.Reg ~ postinvasion + Country + (1 | Name) + (1 | Party), data = enlargement.regions)
table2.3 <- clmm(Pos.Reg ~ postinvasion*Region + (1 | Name) + (1 | Party) , data = enlargement.regions)

printCoefmat(coef(summary(table2.1)), digits = 2, signif.stars = TRUE)
printCoefmat(coef(summary(table2.2)), digits = 1, signif.stars = TRUE)
printCoefmat(coef(summary(table2.3)), digits = 1, signif.stars = TRUE)

#Table 5 

table5.1 <- clmm(Pos.Reg ~ postinvasion*region.origin + (1 | Name) + (1 | Party) , data = ukraine.only)
table5.2 <- clmm(Pos.Reg ~ postinvasion*region.origin + (1 | Name) + (1 | Party) , data = eastern.par.only)
table5.3 <- clmm(Pos.Reg ~ postinvasion*region.origin + (1 | Name) + (1 | Party) , data = wb.only)
table5.4 <- glmmTMB(Pos.Reg ~ postinvasion*region.origin + (1 | Name) + (1 | Party) , data = turkey.only)

printCoefmat(coef(summary(table5.1)), digits = 1, signif.stars = TRUE)
printCoefmat(coef(summary(table5.2)), digits = 2, signif.stars = TRUE)
printCoefmat(coef(summary(table5.3)), digits = 2, signif.stars = TRUE)
printCoefmat(summary(table5.4)$coefficients$cond, digits = 1, signif.stars = TRUE)

#Table 4 and Table A3

epp <- subset(ep.enlargement, ep.enlargement$Party == "Group of the European People's Party (EPP)")
social <- subset(ep.enlargement, ep.enlargement$Party == "Progressive Alliance of Socialists and Democrats (S&D)")
ecr <- subset(ep.enlargement, ep.enlargement$Party == "European Conservatives and Reformists Group (ECR)")
green <- subset(ep.enlargement, ep.enlargement$Party == "The Greens – Europeans Free Alliance (Greens – EFA)")
id <- subset(ep.enlargement, ep.enlargement$Party == "Identity and Democracy (ID)")
gue <- subset(ep.enlargement, ep.enlargement$Party == "European United Left – Nordic Green Left (GUE – NGL)")
re <- subset(ep.enlargement, ep.enlargement$Party == "Renew Europe (RE)")

mainstream <- rbind(epp, social, ecr, green ,re)
radical <- rbind(id, gue)


table4.1 <- clmm(Pos.Reg ~ postinvasion + (1 | Name) + Party, data = mainstream)
table4.2 <- clmm(Pos.Reg ~ postinvasion + (1 | Name) + Party, data = radical)
table4.3 <- clmm(Pos.Reg ~ postinvasion + (1 | Name) , data = id)

table4.4 <- clmm(Pos.Reg ~ postinvasion + (1 | Name) + Party + (1 | Country), data = mainstream)
table4.5 <- clmm(Pos.Reg ~ postinvasion + (1 | Name) + Party + (1 | Country), data = radical)
table4.6 <- clmm(Pos.Reg ~ postinvasion + (1 | Name)+ (1 | Country) , data = id)

printCoefmat(coef(summary(table4.1)), digits = 2, signif.stars = TRUE)
printCoefmat(coef(summary(table4.2)), digits = 2, signif.stars = TRUE)
printCoefmat(coef(summary(table4.3)), digits = 2, signif.stars = TRUE)
printCoefmat(coef(summary(table4.4)), digits = 2, signif.stars = TRUE)
printCoefmat(coef(summary(table4.5)), digits = 2, signif.stars = TRUE)
printCoefmat(coef(summary(table4.6)), digits = 2, signif.stars = TRUE)


#Table A1

#Adjusted ICC

icc_table2.1 <- performance::icc(table2.1)
print(icc_table2.1)

icc_table2.2 <- performance::icc(table2.2)
print(icc_table2.2)

icc_table2.3 <- performance::icc(table2.3)
print(icc_table2.3)

icc_table4.1 <- performance::icc(table4.1)
print(icc_table4.1)

icc_table4.2 <- performance::icc(table4.2)
print(icc_table4.2)

icc_table4.3 <- performance::icc(table4.3)
print(icc_table4.3)

icc_table4.4 <- performance::icc(table4.4)
print(icc_table4.4)

icc_table4.5 <- performance::icc(table4.5)
print(icc_table4.5)

icc_table4.6 <- performance::icc(table4.6)
print(icc_table4.6)

icc_table5.1 <- performance::icc(table5.1)
print(icc_table5.1)

icc_table5.2 <- performance::icc(table5.2)
print(icc_table5.2)

icc_table5.3 <- performance::icc(table5.3)
print(icc_table5.3)

icc_table5.4 <- performance::icc(table5.4)
print(icc_table5.4)

#AIC with random effects

AIC(table2.1)
AIC(table2.2)
AIC(table2.3)
AIC(table4.1)
AIC(table4.2)
AIC(table4.3)
AIC(table4.4)
AIC(table4.5)
AIC(table4.6)
AIC(table5.1)
AIC(table5.2)
AIC(table5.3)
AIC(table5.4)


#AIC - fixed effects only

#First step is to recreate all models with FEs only

table2.1.FE <- polr(Pos.Reg ~ postinvasion, data = enlargement.regions)
table2.2.FE <- polr(Pos.Reg ~ postinvasion + Country , data = enlargement.regions)
table2.3.FE <- polr(Pos.Reg ~ postinvasion*Region , data = enlargement.regions)
table4.1.FE <- polr(Pos.Reg ~ postinvasion+ Party, data = mainstream)
table4.2.FE <- polr(Pos.Reg ~ postinvasion  + Party, data = radical)
table4.3.FE <- polr(Pos.Reg ~ postinvasion  , data = id)
table4.4.FE <- polr(Pos.Reg ~ postinvasion  + Party , data = mainstream)
table4.5.FE <- polr(Pos.Reg ~ postinvasion + Party , data = radical)
table4.6.FE <- polr(Pos.Reg ~ postinvasion , data = id)
table5.1.FE <- polr(Pos.Reg ~ postinvasion*region.origin , data = ukraine.only)
table5.2.FE <- polr(Pos.Reg ~ postinvasion*region.origin  , data = eastern.par.only)
table5.3.FE <- polr(Pos.Reg ~ postinvasion*region.origin  , data = wb.only)
table5.4.FE <- polr(Pos.Reg ~ postinvasion*region.origin  , data = turkey.only)


AIC(table2.1.FE)
AIC(table2.2.FE)
AIC(table2.3.FE)
AIC(table4.1.FE)
AIC(table4.2.FE)
AIC(table4.3.FE)
AIC(table4.4.FE)
AIC(table4.5.FE)
AIC(table4.6.FE)
AIC(table5.1.FE)
AIC(table5.2.FE)
AIC(table5.3.FE)
AIC(table5.4.FE)

#BIC - with random effects

BIC(table2.1)
BIC(table2.2)
BIC(table2.3)
BIC(table4.1)
BIC(table4.2)
BIC(table4.3)
BIC(table4.4)
BIC(table4.5)
BIC(table4.6)
BIC(table5.1)
BIC(table5.2)
BIC(table5.3)
BIC(table5.4)

#BIC - fixed effects 

BIC(table2.1.FE)
BIC(table2.2.FE)
BIC(table2.3.FE)
BIC(table4.1.FE)
BIC(table4.2.FE)
BIC(table4.3.FE)
BIC(table4.4.FE)
BIC(table4.5.FE)
BIC(table4.6.FE)
BIC(table5.1.FE)
BIC(table5.2.FE)
BIC(table5.3.FE)
BIC(table5.4.FE)

#Table A4

#Means for GUE - NGL
gue.before <- subset(gue, gue$postinvasion == 0)
gue.before$Pos.Reg <- as.numeric(gue.before$Pos.Reg)
gue.after <- subset(gue, gue$postinvasion == 1)
gue.after$Pos.Reg <- as.numeric(gue.after$Pos.Reg)

round(mean(gue.before$Pos.Reg), 2)
round(mean(gue.after$Pos.Reg), 2)

#Means for Greens - EFA
green.before <- subset(green, green$postinvasion == 0)
green.before$Pos.Reg <- as.numeric(green.before$Pos.Reg)
green.after <- subset(green, green$postinvasion == 1)
green.after$Pos.Reg <- as.numeric(green.after$Pos.Reg)

round(mean(green.before$Pos.Reg), 2)
round(mean(green.after$Pos.Reg), 2)

#Means for S&D
social.before <- subset(social, social$postinvasion == 0)
social.before$Pos.Reg <- as.numeric(social.before$Pos.Reg)
social.after <- subset(social, social$postinvasion == 1)
social.after$Pos.Reg <- as.numeric(social.after$Pos.Reg)

round(mean(social.before$Pos.Reg), 2)
round(mean(social.after$Pos.Reg), 2)

#Means for RE
re.before <- subset(re, re$postinvasion == 0)
re.before$Pos.Reg <- as.numeric(re.before$Pos.Reg)
re.after <- subset(re, re$postinvasion == 1)
re.after$Pos.Reg <- as.numeric(re.after$Pos.Reg)

round(mean(re.before$Pos.Reg), 2)
round(mean(re.after$Pos.Reg), 2)

#Means for EPP
epp.before <- subset(epp, epp$postinvasion == 0)
epp.before$Pos.Reg <- as.numeric(epp.before$Pos.Reg)
epp.after <- subset(epp, epp$postinvasion == 1)
epp.after$Pos.Reg <- as.numeric(epp.after$Pos.Reg)

round(mean(epp.before$Pos.Reg), 2)
round(mean(epp.after$Pos.Reg), 2)

#Means for ECR
ecr.before <- subset(ecr, ecr$postinvasion == 0)
ecr.before$Pos.Reg <- as.numeric(ecr.before$Pos.Reg)
ecr.after <- subset(ecr, ecr$postinvasion == 1)
ecr.after$Pos.Reg <- as.numeric(ecr.after$Pos.Reg)

round(mean(ecr.before$Pos.Reg), 2)
round(mean(ecr.after$Pos.Reg), 2)

#Means for ID
id.before <- subset(id, id$postinvasion == 0)
id.before$Pos.Reg <- as.numeric(id.before$Pos.Reg)
id.after <- subset(id, id$postinvasion == 1)
id.after$Pos.Reg <- as.numeric(id.after$Pos.Reg)

round(mean(id.before$Pos.Reg), 2)
round(mean(id.after$Pos.Reg), 2)
