# Supplementary material for: A geopolitical turning point? Enlargement discourse after the Russian invasion of Ukraine
Source: Eur Union Polit. 2025 Aug 21;26(4):689–713. doi: 10.1177/14651165251367355 (PMC12619659; doi:10.1177/14651165251367355)
Supplement: sj-zip-3-eup-10.1177_14651165251367355 - Supplemental material for A geopolitical turning point? Enlargement discourse after the Russian invasion of Ukraine [file sj-zip-3-eup-10.1177_14651165251367355.zip]

Archive with 1 entries (1 files):
- Hunter_data/enlargement.discourse.replication.EUP.July25.RData
